# Supplementary material for: Pesticide Exposure and Risk of Rheumatoid Arthritis: A Systematic Review and Meta-Analysis
Source: Toxics. 2022 Apr 21;10(5):207. doi: 10.3390/toxics10050207 (PMC9143500; doi:10.3390/toxics10050207)
Supplement: Supplementary file 1 [file toxics-10-00207-s001.zip]

Archive with 1 entries (1 files):
- toxics-1635248-supplementary.pdf
